# Supplementary material for: A Modified Wet Transfer Method for Eliminating Interfacial Impurities in Graphene
Source: Nanomaterials (Basel). 2023 Apr 27;13(9):1494. doi: 10.3390/nano13091494 (PMC10179892; doi:10.3390/nano13091494)
Supplement: Supplementary file 1 [file nanomaterials-13-01494-s001.zip]

Archive with 1 entries (1 files):
- nanomaterials-2359810-supplementary.pdf
